# Supplementary material for: mineMS2: annotation of spectral libraries with exact fragmentation patterns
Source: J Cheminform. 2025 Jul 24;17:111. doi: 10.1186/s13321-025-01051-y (PMC12291297; doi:10.1186/s13321-025-01051-y)
Supplement: Supplementary file 2 — (Description of the ChemOnt concepts of the LIMS-DB dataset better explained by mineMS2 than MS2LDA.) [file 13321_2025_1051_MOESM2_ESM.xlsx]

## Sheet: Legend
This file describes the top 7 concepts better explained by mineMS2 than by MS2LDA, at an F1 threshold of 0.7, a depth of taxonomy above 3 and a number of molecules above 3.
There is one sheet for every studied concept.
On each sheet:
	The main table describes the molecules involved in the concept and/or in the patterns
		It also indicates whether the molecule belongs to the concept, and to the best patterns obtained with the two software
	On the right of the table, there are:
		the list of fragments and losses in the MS2LDA pattern, with the possible formulae
		the list of mass differences in the mineMS2 pattern, with the possible formulae
	A cross indicates that the feature is present in the spectrum from the molecule
	for MS2LDA, the number indicated in brackets corresponds to the probability that the molecule or the feature belongs to this pattern.
	At the bottom, the spectra are presented on the left, and the mineMS2 pattern as a graph is presented on the right.

## Sheet: biopterins and deriv
Biopterins and derivatives (depth of taxonomy = 5) CHEMONTID:0001651								Comments
Coenzymes containing a 2-amino-pteridine-4-one derivative.								mineMS2 finds a pattern with 7 mass differences; this pattern is specific to the concept (F1 = 1.0)
They are mainly synthesized in several parts of the body, including the pineal gland.								MS2LDA finds a pattern explaining only one molecule out of 3.
								In this example, mineMS2 is thus able to associate molecules that are very similar in structure but
								that have slight shifts in their m/z values
								Losses/Mass differences							Fragments
Molecule	m/z	Formula	Structure	In ChemOnt concept	In mineMS2 pattern F1 = 1.0, recall = 1.0, precision = 1.0	In MS2LDA pattern F1 = 0.50, recall = 0.33, precision = 1.0		mineMS2	mineMS2	mineMS2	mineMS2	mineMS2	mineMS2	mineMS2	MS2LDA	MS2LDA	MS2LDA
								18.0106	24	36.0212	42.0105	43.0186	60.0211	61.0299	220.0825 (0.087) [220.080; 220.0850]	238.0925 (0.250) [238.090; 238.095]	238.1225 (0.093) [238.120; 238.0125]
								H2O	C2	H4O2	C2H2O	HN3	C2H4O2, CH4ON2	CH3O2N, H3ON3	C8H14NO6, C7H8N8O, C9H10N5O2, C6H12N4O5, C5H6N11, C11H12N2O3	C7H10N8O2, C8H16NO7, C6H14N4O6, C5H8N11O, C9H12N5O3, C4H12N7O5, C3H6N14	C14H14N4, C16H16NO, CH12N13O2, C13H18O4, C3H14N10O3
6-Biopterin	238.094	C9H11N5O3		Yes	Yes	Yes (0.818)		x	x	x	x	x	x	x	x	x	x
7,8-Dihydro-Lbiopterin	240.109	C9H13N5O3		Yes	Yes	No		x	x	x	x	x	x	x
D-(+)-Neopterin	254.088	C9H11N5O4		Yes	Yes	No		x	x	x	x	x	x	x
Spectra											mineMS2 pattern
									202.094

## Sheet: coumaric acids
Coumaric acids (depth of taxonomy = 6) CHEMONTID:0002505								Comments
Aromatic compounds containing a cinnamic acid moiety hydroxylated								mineMS2 finds a pattern with 8 mass differences, that is specific to the concept (F1 = 1.0)
at the C2 (ortho-), C3 (meta-), or C4 (para-) carbon atom of the benzene ring.								The MS2LDA pattern contains only one fragment (m/z 147.042) and groups together the 3 metabolites of the concept along with the coumarin.
								According to ClassyFire, the coumarin belongs to the Coumarin and derivatives concept (depth = 4),
								and not to the Coumaric acids concept nor to the Cinnamic acids and derivatives concept, to which the 3 others metabolites also belong
								The common ancestor of the Coumaric acids and the Coumarin and derivatives with the deeper level of taxonomy
								is the Phenylpropanoids and polyketides, of depth 2.
								mineMS2 is thus here more precise than MS2LDA
								Losses/Mass differences								Fragments
Molecule	m/z	Formula	Structure	In ChemOnt concept	In mineMS2 pattern F1 = 1.0, recall = 1.0, precision = 1.0	In MS2LDA pattern F1 = 0.86, recall = 1.0, precision = 0.75		mineMS2	mineMS2	mineMS2	mineMS2	mineMS2	mineMS2	mineMS2	mineMS2	MS2LDA
								18.0106	24	31.989	42.0105	46.0055	55.9898	64.0312	74.0001	147.0425 (0.585) [147.040; 147.045]
								H2O	C2	O2	C2H2O	CH2O2, H2ON2	C2O2	C5H4, H4O2N2, C2H8S	C2H2O3, C2H3OP, CH2N2S, CH3N2P, CH2O2N2, H2ON4	C5H3N6, C7H5N3O, C4H7N2O4, C9H7O2
Coumarin	147.044	C9H6O2		No	No	Yes (0.77)							x			x
2-Hydroxycinnamic acid	165.055	C9H8O3		Yes	Yes	Yes (0.231)		x	x	x	x	x	x	x	x	x
p-Coumaric acid	165.055	C9H8O3		Yes	Yes	Yes (0.479)		x	x	x	x	x	x	x	x	x
trans-3-Hydroxycinnamic acid (m-Coumaric acid)	165.055	C9H8O3		Yes	Yes	Yes (0.494)		x	x	x	x	x	x	x	x	x
Spectra										mineMS2 pattern

## Sheet: aminobenzoic acids and deriv
Aminobenzoic acids and derivatives (depth of taxonomy = 5) CHEMONTID:0000281								Comments
Benzoic acids (or derivative thereof) containing an amine group attached to the benzene moiety.								The mineMS2 pattern is large (14 mass differences) and specific to the concept (F1 = 1.0).
								It can be noted that it contains mass differences between pairs of peaks that do not include the precursor peak.
								These mass differences are not considered by MS2LDA.
								The MS2LDA pattern contains only one fragment (m/z 138.0575) and is found in 7 molecules out of the concept (2 of the concept and 5 others).
								The other molecules found by MS2LDA are distant from the molecules of the concept,
								except for the salicylamide, which belongs to the Benzene and substituted derivatives concept (depth = 3)
								The concept with the deeper level of taxonomy, in common between the molecules of the concept and the other molecules
								is the Carboxylic acids (depth = 4) for the trigonelline and the pyridylacetic acids, and the Organooxygen compounds (depth = 3)
								for the N-Acetylmannosamine and the N-Acetyl-D-glucosamine. Those two concepts cover a wide range of molecules.
								mineMS2 is here more precise than MS2LDA, in particular because it takes into account not only neutral losses,
								but mass differences between all peaks of the spectrum
								Losses/Mass differences														Fragments
Molecule	m/z	Formula	Structure	In ChemOnt concept	In mineMS2 pattern F1 = 1.0, recall = 1.0, precision = 1.0	In MS2LDA pattern F1 = 0.46, recall = 1.0, precision = 0.3		mineMS2	mineMS2	mineMS2	mineMS2	mineMS2	mineMS2	mineMS2	mineMS2	mineMS2	mineMS2	mineMS2	mineMS2	mineMS2	mineMS2	MS2LDA
								17.0265	18.0106	24	29.0263	30.0106	41.0265	42.0105	43.0058	43.9896	55.0054	61.0163	67.0051	73.0158	85.0165	138.0575 (0.743)
								H3N	H2O	C2	CH3N	CH2O	C2H3N	C2H2O	CHON	CO2	C2HON, CHN3	CH3O2N, CH4NP, H3ON3	C3HON, H5ONS, C2HN3, H5O3N	C2H3O2N, C2H3NS, C2H4NP, CH3ON3, H3N5	C3H3O2N, C3H3NS, H7NS2, C3H4NP, H8NSP, H7O2NS, C2H3ON3, H8O2NP, H7O4N, CH3N5	C7H8NO2
2-Aminobenzoic acid	138.055	C7H7NO2		Yes	Yes	Yes (0.754)		x	x	x	x	x	x	x	x	x	x	x	x	x	x	x
4-Aminobenzoic acid	138.055	C7H7NO2		Yes	Yes	Yes (0.741)		x	x	x	x	x	x	x	x	x	x	x	x	x	x	x
Benzocaine	166.086	C9H11NO2		Yes	Yes	Yes (0.328)		x	x	x	x	x	x	x	x	x	x	x	x	x	x	x
Trigonelline	138.055	C7H7NO2		No	No	Yes (0.915)			x		x		x	x	x	x				x	x	x
2-Pyridylacetic acid	138.055	C7H7NO2		No	No	Yes (0.084)			x				x				x			x		x
3-Pyridylacetic acid	138.055	C7H7NO2		No	No	Yes (0.948)		x	x		x					x	x			x		x
4-Pyridylacetic acid	138.055	C7H7NO2		No	No	Yes (0.822)			x		x			x	x	x	x			x		x
Salicylamide	138.055	C7H7NO2		No	No	Yes (0.274)		x	x			x			x	x	x	x		x		x
N-Acetylmannosamine	222.097	C8H15NO6		No	No	Yes (0.076)			x			x		x								x
N-Acetyl-D-glucosamine	222.097	C8H15NO6		No	No	Yes (0.087)		x	x		x	x		x	x		x				x	x
Spectra										mineMS2 pattern

## Sheet: delta-5-steroids
Delta-5-steroids (depth of taxonomy = 4) CHEMONTID:0002979								Comments
Steroids containing a double bond between positions 5 and 6.								mineMS2 finds a pattern with 3 mass differences, that is specific to the concept (F1 = 1.0).
								It can be noted that some of the given formulas for these mass differences are not consistent with the molecules
								MS2LDA finds a pattern including only 2 molecules out of 3
								The molecule not found by MS2LDA (Pregnenolone) contains an extra CH3
								The mineMS2 pattern better explains the concept, even though the mass differences are not easily interpreted
								Losses/Mass differences				Fragments
Molecule	m/z	Formula	Structure	In ChemOnt concept	In mineMS2 pattern F1 = 1.0, recall = 1.0, precision = 1.0	In MS2LDA pattern F1 = 0.8, recall = 0.67, precision = 1.0		mineMS2	mineMS2	MS2LDA	mineMS2	MS2LDA	MS2LDA	MS2LDA
								42.0471	75.9976	76.0525 (0.06)	118.035	213.1625 (0.06)	253.1925 (0.10)	271.2075 (0.19)
								C3H6	C2H4OS, O3N2, C5O, C4N2, C2H5OP, CH4N2S	C3H8O2 , CH6N3O	C5H10OS, C2H3O2N2P, C2H2O4N2, H7O5P,CH3ON4P,C7H2O2, H2N6S,C4H6O2S,C4H8P2,H6O7,CH10O2S2,CH2O3N4,H3N6P,C6H2ON2,C4H7O2P,C3H6ON2S,CH11O2SP,H10ON2S2,H2O2N6,C4H6O4,C5H2N4,C3H7ON2P,CH10O4S,CH12O2P2,C2H6N4S,H11ON2SP,C3H6O3N2,CH11O4P,C2H7N4P,H10O3N2S,C8H6O,H12ON2P2,CH10O6,C2H14OS2,C2H6O2N4,H11O3N2P,C7H6N2,C5H11OP,C4H10N2S,C2H15OSP,H10O5N2,CH14N2S2,CH6ON6,C5H10O3,C4H11N2P,C2H14O3S,CH15N2SP,H6N8,C4H10O2N2,C…	C16H21, C11H21N2O2	C14H25N2O2, C12H23N5O, C2H19N15	C19H27O, C2H21N15O, C17H25N3
Pregnenolone	317.248	C21H32O2		Yes	Yes	No		x	x	?	x	x
trans-Dehydroandrosterone (DHEA)	289.216	C19H28O2		Yes	Yes	Yes (0.45)		x	x	x	x	x	x	x
3-b-Hydroxyandrost-5-en-17-one (Dehydroepiandrosterone)	289.216	C19H28O2		Yes	Yes	Yes (0.711)		x	x	?	x	x	x	x
Spectra										mineMS2 pattern

## Sheet: flavans
Flavans (depth of taxonomy = 4) CHEMONTID:0000337								Comments
Compounds containing a flavan moiety,								the mineMS2 pattern is specific to the concept (F1 = 1.0), and includes 3 mass differences
with a structure characterized by a 2-phenyl-3,4-dihydro-2H-1-benzopyran skeleton.								For the biggest molecules, these mass differences do not involve the precursor peak.
								This type of mass differences is not considered by MS2LDA.
								We can also observe a small shift of the peaks for the biggest molecule: (-)-Epigallocatechin gallate
								the MS2LDA pattern is found in only two molecules out of the 4 in the concept, and it contains 4 fragments and 3 losses.
								It is found only in the most structurally similar molecules.
								mineMS2 is here more precise than MS2LDA, in particular thanks to the mass differences that are not neutral losses
								Losses/Mass differences						Fragments
Molecule	m/z	Formula	Structure	In ChemOnt concept	In mineMS2 pattern F1 = 1.0, recall = 1.0, precision = 1.0	In MS2LDA pattern F1 = 0.67, recall = 0.5, precision = 1.0		mineMS2	MS2LDA	mineMS2	mineMS2	MS2LDA	MS2LDA	MS2LDA	MS2LDA	MS2LDA	MS2LDA
								24	126.0325 (0.058)	126.0393 [126.0254, 126.0584]	150.032	152.0475 (0.177)	168.0425 (0.091)	123.0425 (0.091)	139.0375 (0.177)	165.0525 (0.058)	291.0875 (0.086)
								C2	C6H6O3, C9H4N, C4H4N3O2	C6H6O3, C4H3ON2P, C2H6O4S, C2H8O2P2, CH7ON2SP, H6N4S2, C4H2O3N2, C2H7O4P, C3H3N4P, CH6O3N2S,CH8ON2P2,H7N4SP,C6H6OS,C2H6O6,C3H10OS2,C3H2O2N4,CH7O3N2P,H6O2N4S,C8H2N2,H8N4P2,C6H7OP,C5H6N2S,C3H11OSP,CH6O5N2,C2H10N2S2,C2H2ON6,H7O2N4P,C5H7N2P,C3H10O3S,C3H12OP2,C2H11N2SP,H6O4N4,CH2N8,C5H6O2N2,C3H11O3P,C2H10O2N2S,C10H6,C2H12N2P2,C7H10S,C3H10O5,C4H14S2,C4H6ON4,C2H11O2N2P,CH10ON4S,CH2NClS2,C7H11P,C4H15SP,C…	C8H6O3, C3H6ON2S2, H4N6P2, C4H6O4S, C4H8O2P2, C3H7ON2SP, CH10O4S2, C2H6N4S2,H11ON2S2P,H3O2N6P,C6H2O3N2,C4H7O4P,C5H3N4P,C3H6O3N2S,C3H8ON2P2,CH11O4SP,C2H7N4SP,H10O3N2S2,H2O4N6,C8H6OS,H12ON2SP2,C4H6O6,C5H10OS2,C5H2O2N4,C3H7O3N2P,CH10O6S,C2H14OS3,CH12O4P2,C2H6O2N4S,C10H2N2,C2H8N4P2,H11O3N2SP,C8H7OP,H13ON2P3,C7H6N2S,C5H11OSP,C3H6O5N2,C4H10N2S2,C4H2ON6,CH11O6P,C2H15OS2P,C2H7O2N4P,H10O5N2S,CH14N2S3,H12O…	C8H8O3, C6H6N3O2, C11H6N	C8H8O4, C9H4N4, C6H6N3O3, C11H6NO	C7H7O2, C3H3N6, C5H5N3O, C2H7N2O4	C7H7O3, C3H3N6O, C5H5N3O2, C2H7N2O5, CHN9	C5H5N6O, C7H7N3O2, C4H9N2O5, C3H3N9	H11N12O7, C15H15O6, C14H9N7O, C16H11N4O2, CH7N16O3, C2H13N9O8, C13H13N3O5, C12H7N10, C18H13NO3, C3H9N13O4
Naringenin	273.076	C15H12O5		Yes	Yes	No		x	x	x	x			x
(+)-Catechin	291.086	C15H14O6		Yes	Yes	Yes (0.985)		x	?	x	x	?	?	x	x	x	x
(-)-Epicatechin	291.086	C15H14O6		Yes	Yes	Yes (0.985)		x	x	x	x	x	x	x	x	x	x
(-)-Epigallocatechin gallate	459.092	C22H18O11		Yes	Yes	No		x	x	x	x		x	x	x
Spectra										mineMS2 pattern

## Sheet: acyl carnitines
Acyl carnitines (depth of taxonomy = 5) CHEMONTID:0001095								Comments
Organic compounds containing a fatty acid with the carboxylic acid attached to carnitine								mineMS2 finds a pattern containing 3 mass differences, that is present in 5 out of the 6 molecules of the concept
through an ester bond.								It actually does not find the pattern as a whole in the smallest molecule (Acetyl-L-carnitin)
								This pattern especially contains a mass difference of m/z 59.0734, associated with the formula C3H9N.
								This mass difference could correspond to the loss of the corresponding group
								MS2LDA finds a pattern with only 1 fragment (m/z 85.0275), and this pattern includes the 6 molecules of the concept along with 4 others.
								The other molecules are very distant from the molecules of the concept, except for the citraconic acid,
								which belongs to the Fatty acyls concept (depth = 3), as do the molecules of the concept
								None of these molecules contains the C3H9N groupement.
								mineMS2 is here more precise than MS2LDA.
								Losses/Mass differences			Fragments
Molecule	m/z	Formula	Structure	In ChemOnt concept	In mineMS2 pattern F1 = 0.91, recall = 0.83, precision = 1.0	In MS2LDA pattern F1 = 0.75, recall = 1.0, precision = 0.6		mineMS2	mineMS2	mineMS2	MS2LDA
								59.0734	102.04	161.105	85.0275 (0.71)
								C3H9N	C4H6O3, C2H2O3N2, H7O4P, CH3N4P, C7H2O, C4H6OS,H6O6,CH10OS2,CH2O2N4,C6H2N2,C4H7OP,C3H6N2S,CH11OSP,H10N2S2,H2ON6,C3H7N2P,CH10O3S,CH12OP2,H11N2SP,C3H6O2N2,CH11O3P,H10O2N2S,C8H6,H12N2P2,C5H10S,CH10O5,C2H6ON4,H11O2N2P,C5H11P,H10O4N2,CH6N6,C5H10O2,C4H10ON2,C3H10N4	C7H15O3N, CH13O2N3P2, C6H11O2NS, CH12O4N3P, C8H7ON3, H13ON5P2,C6H12O2NP,C5H11ON3S,C3H16O2NSP,CH11O6N3,C3H18NP3,C2H15ON3S2,C2H7O2N7,H12O3N5P,C6H11O4N,C7H7N5,C5H12ON3P,C3H15O4NS,C3H17O2NP2,C4H11N5S,C2H16ON3SP,H11O5N5,CH15N5S2,CH7ON9,H5O2N2ClP2,C5H11O3N3,C3H16O4NP,C5H3O2ClS,C4H12N5P,C2H15O3N3S,C5H5ClP2,C10H11ON,C2H17ON3P2,CH3O7Cl,C2H7O2ClS2,CH16N5SP,C7H15ONS,H4O4N2ClP,H7N11,C3H15O6N,C4H19ONS2,C4H11O…	C2H3N3O, HN6, C4H5O2
Acetyl-L-carnitin	204.123	C9H17NO4		Yes	No	Yes (0.205)		x			x
Propionylcarnitine	218.139	C10H19NO4		Yes	Yes	Yes (0.174)		x	x	x	x
(R)-Butyryl-carnitine	232.154	C11H21NO4		Yes	Yes	Yes (0.187)		x	x	x	x
Hexanoylcarnitine	260.186	C13H25NO4		Yes	Yes	Yes (0.137)		x	x	x	x
Octanoylcarnitine	288.217	C15H29NO4		Yes	Yes	Yes (0.102)		x	x	x	x
Decanoylcarnitine	316.248	C17H33NO4		Yes	Yes	Yes (0.064)		x	x	x	x
Citraconic acid	131.034	C5H6O4		No	No	Yes (0.071)					x
Methyl acetoacetate	117.055	C5H8O3		No	No	Yes (0.16)					x
α-Lactose	343.123	C12H22O11		No	No	Yes (0.055)			x		x
Dehydroacetic acid	169.049	C8H8O4		No	No	Yes (0.117)			x		x
Spectra												mineMS2 pattern

## Sheet: n-acyl-alpha-hexoamines
N-acyl-alpha-hexosamines (depth of taxonomy = 6) CHEMONTID:0002276								Comments
Carbohydrate derivatives containing a hexose moiety in which the oxygen atom is replaced by								mineMS2 finds a pattern containing 12 mass differences, that is present in the 4 molecules of the concept and in another molecule (D-Mannitol 1-phosphate)
an n-acyl group.								The common ancestor of the molecules of the concept and the D-mannitol 1 phosphate with the deeper level of taxonomy
								is the Carbohydrates and carbohydrate conjugates concept (depth = 4). The D-mannitol 1 phosphate is thus related to the molecules of the concept.
								MS2LDA finds a pattern containing one fragment and 2 losses, and this pattern is present in only one molecule of the concept (N-Acetyl-D-glucosamine)
								The mineMS2 pattern thus better explains the concept; it is also present in an additional molecule, which is related to the concept.
								Losses/Mass differences														Fragments
Molecule	m/z	Formula	Structure	In ChemOnt concept	In mineMS2 pattern F1 = 0.89, recall = 1.0, precision = 0.8	In MS2LDA pattern F1 = 0.40, recall = 0.25, precision = 1.0		mineMS2	mineMS2	mineMS2	mineMS2	MS2LDA	mineMS2	mineMS2	mineMS2	mineMS2	mineMS2	mineMS2	mineMS2	MS2LDA	mineMS2	MS2LDA
								18.0106	24	30.0106	36.0212	41.0375 (0.164)	42.0105	48.0212	54.0317	60.0211	66.0318	78.0318	84.0378 [84.0286;84.0470]	84.0425 (0.072)	96.0429	181.0625 (0.164)
								H2O	C2	CH2O	H4O2		C2H2O	CH4O2, H4ON2	H6O3, C2H2N2	C2H4O2, CH4ON2	CH6O3, C4H2O, C3H2N2, H6N2S, H7N2P, H6O2N2	C2H6O3, C5H2O, C2H6OS, C4H2N2, C2H7OP, CH6N2S, CH7N2P, CH6O2N2, C6H6, H6ON4	CH8O4, CH9SP, N6, C4H4O2, CH8O2S, C3H4ON2, CH9O2P, H8ON2S, C2H4N4,H9ON2P,H8O3N2,C5H8O,C2H12OS,C4H8N2,CH12N2S		C2H8O4, CN6, C5H4O2, C2H8O2S, C4H4ON2, C2H9O2P, CH8ON2S, C3H4N4,CH9ON2P,H8N4S,CH8O3N2,H9N4P,C6H8O,C3H12OS,H8O2N4,C5H8N2,C2H12N2S
N-Acetylgalactosamine	222.097	C8H15NO6		Yes	Yes	No		x	x	x	x	?	x	x	x	x	x	x	x	?	x
N-Acetylmannosamine	222.097	C8H15NO6		Yes	Yes	No		x	x	x	x	?	x	x	x	x	x	x	x	?	x
N-Acetyl-D-glucosamine	222.097	C8H15NO6		Yes	Yes	Yes (0.842)		x	x	x	x	?	x	x	x	x	x	x	x	?	x	x
N-Acetyl-D-lactosamine	384.15	C14H25NO11		Yes	Yes	No		x	x	x	x	?	x	x	x	x	x	x	x	?	x
D-Mannitol 1-phosphate	265.053	C6H15O9P		No	Yes	No		x	x	x	x	?	x	x	x	x	x	x	x	?	x
Spectra													mineMS2 pattern
