# Supplementary material for: mineMS2: annotation of spectral libraries with exact fragmentation patterns
Source: J Cheminform. 2025 Jul 24;17:111. doi: 10.1186/s13321-025-01051-y (PMC12291297; doi:10.1186/s13321-025-01051-y)
Supplement: Supplementary file 3 — (Description of the ChemOnt concepts of the LIMS-DB dataset better explained by MS2LDA than mineMS2.) [file 13321_2025_1051_MOESM3_ESM.xlsx]

## Sheet: Legend
This file describes the 7 concepts better explained by MS2LDA than by mineMS2, at an F1 threshold of 0.7.
There is one sheet for every studied concept.
On each sheet:
	The table describes the molecules involved in the concept and/or in the patterns
		It also indicates whether the molecule belongs to the concept, and to the best patterns obtained with the two software
	On the right of the table, there are:
		the list of fragments and losses in the MS2LDA pattern, with the possible formulae
		the list of mass differences in the mineMS2 pattern, with the possible formulae
	A cross indicates that the feature is present in the spectrum from the molecule
	for MS2LDA, the number indicated in brackets corresponds to the probability that the molecule or the feature belongs to this pattern.
	At the bottom, the spectra are presented on the left, and the mineMS2 pattern as a graph is presented on the right.

## Sheet: 6-aminopurines
6-aminopurines (depth of taxonomy = 5) CHEMONTID:0002987							Comments
Purines that carry an amino group at position 6.							mineMS2 finds a pattern containing only one mass difference (m/z 153.0644), that is present in 5 out of the 10 molecules of the concept
Purine is a bicyclic aromatic compound made up of a pyrimidine ring fused to an imidazole ring.							and 2 molecules out of the concept (Muramic acid and 5'-AMP)
							5'-AMP is actually found in no ChemOnt concept with ClassyFire, but it has structural similarities with the molecules of the concept
							The muramic acid is very distant from the molecules of the concept.
							The mass difference in the mineMS2 pattern (m/z 153.0644) may correspond to a loss of adenine (C5H5N5) plus a loss of H2O.
							MS2LDA finds a pattern with only one fragment (m/z 136.0625).
							This pattern is found in 8 out of 10 molecules of the concept and 3 molecules out of the concept (5'-AMP, ADP and dADP)
							The 3 molecules out of the concept are found in no ChemOnt concept, but are structurally close to the molecules of the concept
							The fragment at 136.06 in m/z could correspond to the adenine fragment.
							MS2LDA better explains this concept than mineMS2 especially because MS2LDA takes into account the fragments in the spectra
								Losses/ Mass differences	Fragments
Molecule	m/z	Formula	Structure	In ChemOnt concept	In mineMS2 pattern F1 = 0.59, recall = 0.5, precision = 0.71	In MS2LDA pattern F1 = 0.76, recall = 0.8, precision = 0.73		mineMS2	MS2LDA
								153.064	136.0625 (0.814)
								C5H7ON5| H15O2N3S2|H7O3N7|C8H11NS|C4H11O5N|C5H15NS2|C3H12O2N3P|CH15O5NS|CH17O3NP2|C2H11ON5S|C3H11O4N3|CH16O5NP|C2H12ON5P|C2H3N9|C6H7O2N3|C4H12O3NP|C3H11O2N3S|C11H7N|C3H13N3P2|C6H8N3P|C4H11O3NS|C4H13ONP2|C8H12NP|CH7O4N5|C4H7N7|H8ON7P|CH8O2N5P|CH16O3NSP|CH15O3NS2|C2H11O3N5|H16O4N3P|CH12N7P|H11O8N|C2H7O5N3|C3H3ON7|C7H7O3N|C8H11O2N|O2N4ClP|C5H15O2NS|H15O4N3S|CH11N7S|C5H16NSP|C3H11N3S2|C4H12ONSP|C7H11…	C5H6N5
Adenine	136.062	C5H5N5		Yes	No	Yes (0.926)			x
N6-Methyladenine	150.077	C6H7N5		Yes	No	No
Deoxyadenosine	252.109	C10H13N5O3		Yes	Yes	Yes (0.48)		x	x
Adenosine	268.104	C10H13N5O4		Yes	No	Yes (0.429)			x
2'-O-Methyladenosine	282.12	C11H15N5O4		Yes	Yes	Yes (0.439)		x	x
5'-Deoxy-5'-(methylthio)adenosine	298.097	C11H15N5O3S		Yes	Yes	Yes (0.407)		x	x
Cyclic AMP	330.06	C10H12N5O6P		Yes	Yes	Yes (0.07)		x	x
dAMP	332.075	C10H14N5O6P		Yes	No	Yes (0.421)			x
S-Adenosyl homocysteine	385.129	C14H20N6O5S		Yes	Yes	Yes (0.223)		x	x
S-adenosylmethionine	399.144	C15H22N6O5S		Yes	No	No (0.025)			x
5'-AMP	348.07	C10H14N5O7P		No	Yes	Yes (0.996)		x	x
dADP	412.042	C10H15N5O9P2		No	No	Yes (0.613)			x
ADP	428.037	C10H15N5O10P2		No	No	Yes (0.178)			x
Muramic acid	252.108	C9H17NO7		No	Yes	No		x	x
Spectra												mineMS2 pattern

## Sheet: hypoxanthines
Hypoxanthines (depth of taxonomy = 6) CHEMONTID:0000246								Comments
Compounds containing the purine derivative 1H-purin-6(9H)-one.								mineMS2 finds a pattern containing 3 mass differences, that is present in only 3 molecule out of the 10 in the concept.
Purine is a bicyclic aromatic compound made up of a pyrimidine ring fused to an imidazole ring.
								The MS2LDA pattern is composed of one fragment that could correspond to hypoxanthine.
								This pattern is present in 6 molecules out of the 10 in the concept.
								The 4 other molecules contain a CH3 and/or a NH2 group attached to the hypoxanthine base
								MS2LDA better explains this concept than mineMS2 especially by taking fragments into account
								Losses/Mass differences			Fragments
Molecule	m/z	Formula	Structure	In ChemOnt concept	In mineMS2 pattern F1 = 0.46, recall = 0.3, precision = 1	In MS2LDA pattern F1 = 0.75, recall = 0.6, precision = 1		mineMS2	mineMS2	mineMS2	MS2LDA
								18.0106	136.038	154.035	137.0475 (0.711)
								H2O	C5H12S2 , H12O2N2S2,H4O3N6,C8H8S,C4H8O5,C5H4ON4,C3H9O2N2P,CH12O5S,CH14O3P2,C2H8ON4S,C6H4O2N2,C4H9O3P,C3H8O2N2S,C3H8O4N2,C4H4N6,CH13O5P,C3H10N2P2,C2H9ON4P,CH4O4N4,C2N8,H5ON6P,C8H8O2,H12O4N2S,CH8N6S,CH13O3SP,C4H8O3S,C4H10OP2,CH12O3S2,C7H4O3,C5H12O2S,C2H8O3N4,C8H9P,CH5O2N4P,CH9N6P,C7H8ON2,C4H12ON2S,C5H13O2P,C3H9N2SP,CH6N4P2,C2H6ON2P2,C11H4,H13O2N2SP,H13O4N2P,C5H13SP,C2H16O2S2,C2H2NClP2,C6H5N2P,C3H8N…	C5H6O2N4 , C6H6O3N2,C4H11O4P,C5H7N4P,C3H10O3N2S,C11H6O,C3H12ON2P2,H14O3N2S2,H6O4N6,C8H10OS,CH2N10,C4H10O6,C5H14OS2,C3H11O3N2P,CH7O3N4P,C7H6O4,C6H7ON2P,H6O2N6S,C2H10N4S2,C2H2ON8,C5H6N4S,CH6O5N4,C2H10O2N4S,C10H6N2,C2H12N4P2,H7O2N6P,C7H10N2S,C3H10O5N2,C4H11O2SP,C3H10ON2S2,CH15O4SP,C2H11N4SP,C2H6O6N2,C3H6O7,C4H10O2S2,C2H7O4N2P,C4H10O4S,C4H14N2S2,C3H2O2N6,C4H12O2P2,C4H6ON6,C7H7O2P,C6H6ON2S,C8H11OP,C3H…	C5H5N4O, C7H7NO2
Hypoxanthine	137.046	C5H4N4O		Yes	No	Yes (0.945)		X			X
7-methylguanine	166.072	C6H7N5O		Yes	No	No		X
Deoxyinosine	253.093	C10H12N4O4		Yes	Yes	Yes (0.497)		X	X	X	X
Inosine	269.088	C10H12N4O5		Yes	No	Yes (0.575)					X
2-O-Methylinosine	283.104	C11H14N4O5		Yes	Yes	Yes (0.495)		X	X	X	X
2-Methylguanosine (N2-Methylguanosine)	298.115	C11H15N5O5		Yes	No	No		X
2'-O-Methylguanosine	298.115	C11H15N5O5		Yes	No	No		X
2'-Deoxyinosine 5'-monophosphate	333.06	C10H13N4O7P		Yes	No	Yes (0.376)		X	X		X
Inosine 5'-monophosphate	349.054	C10H13N4O8P		Yes	Yes	Yes (0.947)		X	X	X	X
GMP	364.065	C10H14N5O8P		Yes	No	No
Spectra									mineMS2 pattern

## Sheet: fatty alcohols
Fatty alcohols (depth of taxonomy = 4) CHEMONTID:0001334								Comments
Aliphatic alcohols consisting of a chain of a least six carbon atoms.								mineMS2 finds a pattern containing 7 mass differences and present in 4 molecules (2 in the concept, 2 out of the concept)
								The 2 molecules out of the concept (Tetradecanedioic acid and Dodecanedioic acid) are Long-chain fatty acids
								as are the 2 molecules of the concept (Prostaglandin A1 and B1)
								In particular, the mass differences of m/z 70.0786 and 80.063 can correspond to long carbon chains.
								MS2LDA finds a pattern containing 2 fragments and that is specific to the concept (F1-score = 1.0)
								MS2LDA is here more precise than mineMS2.
								Losses/ Mass differences							Fragments
Molecule	m/z	Formula	Structure	In ChemOnt concept	In mineMS2 pattern F1 = 0.67, recall = 1, precision = 0.5	In MS2LDA pattern F1 = 1.0, recall = 1, precision = 1		mineMS2	mineMS2	mineMS2	mineMS2	mineMS2	mineMS2	mineMS2	MS2LDA	MS2LDA
								18.0106	54.0317	64.0161	70.0786	80.063	82.0265	134.094	301.2175 (0.293)	319.2275 (0.171)
								H2O	H6O3, C2H2N2	CH4O3, H5N2P,CH5OP,H4N2S,H4O2N2,C3N	C5H10 , H10O2N2, CH10O3	C6H8 , CH8O2N2,C3H12S,C3H13P,CH9N2P,H8ON4,C2H8O3,C4H4N2,CH8N2S	CH6O4,C2H2N4,H7ON2P,CH7O2P,CH6O2S,C5H6O,H6ON2S,H6O3N2,C3H2ON2,C4H2O2,C2H10OS	C2H2N3ClS , CH14O5N2,C2H10ON6,H15O2N4P,C6H14O3,C5H15N2P,C3H18O3S,C3H10O2N4,CH15O3N2P,H14O2N4S,H14O4N4,CH10N8,C5H14O2N2,CH14O3N2S,C9H10O,CH16ON2P2,C6H15OP,C5H14N2S,C8H10N2,C2H14O6,C2H2O2N3Cl,C2H18O2N2S,C3H19OSP,C2H19N2SP,C2H15O4P,C3H19O3P,C4H14ON4,C2H19O2N2P,CH18ON4S,C4H10O3N2,C6H14OS,C3H11N4P,C4H11ON2P,C10H14,C7H18S,C3H2O3NCl,C3H18O5,C2H18O4N2,C3H14N6,C3H3ONClP,C2H3N3ClP,C4H6NClS,CH10NClS2,C2H18N…	C20H29O2	C20H31O3
Tetradecanedioic acid	259.19	C14H26O4		No	Yes	No		X	X	X	X	X	X	X
Dodecanedioic acid	231.159	C12H22O4		No	Yes	No		X	X	X	X	X	X	X
Prostaglandin A1	337.237	C20H32O4		Yes	Yes	Yes (0.567)		X	X	X	X	X	X	X	X	X
Prostaglandin B1	337.237	C20H32O4		Yes	Yes	Yes (0.603)		X	X	X	X	X	X	X	X	X
Spectra										mineMS2 pattern

## Sheet: pentoses
Pentoses (depth of taxonomy = 6) CHEMONTID:0001497							Commentaires
Monosaccharides in which the carbohydrate moiety contains five carbon atoms							mineMS2 finds a pattern containing one mass difference (m/z 132.0322) and that is present in 22 molecules,
17 molecules in the concept							including 11 of the concept
							Some molecules out of the concept are very distant from the pentoses in an evolutive point of view
							(N-Acetyl-D-penicillamine, (±)-Propranolol, Carnosol …)
							This can be due to the binning of mass differences in the mineMS2 algorithm,
							that produces a very wide m/z interval for this mass difference : from 132.017 to 132.0475
							We took a tolerance of 15 ppm, because a lower value produced patterns too sensitive to very small variations in m/z
							However, in this case, it leads to the grouping of very different molecules
							MS2LDA finds a pattern containing one fragment (m/z 132.0425), with a smaller interval of m/z values: 132.04 to 132.045
							This pattern is found in 11 molecules, including 10 of the concept.
							The molecule out of the concept (7-Methylguanosine) is structurally close to the molecules of the concept
							MS2LDA is more precise here and this concept highlights a loss of accuracy of mineMS2 in the rare case of merging many mass differences.
								Losses/ Mass differences
Molecule	m/z	Formula	Structure	In ChemOnt concept	In mineMS2 pattern F1 = 0.56, recall = 0.65, precision = 0.5	In MS2LDA pattern F1 = 0.74, recall = 0.59, precision = 0.92		MS2LDA	mineMS2
								132.0425 [132.0400;132.0450] (0.836)	132.0322 [132.017;132.0475]
								C5H8O4, C6H4N4, C3H6N3O3, C8H6NO	C5H8O4, H8N2S3, C4H4O3S, C4H6OP2, CH8O3S2, H9N2S2P, C6O2N2,C4H5O3P,C3H4O2N2S,C3H6N2P2,CH9O3SP,H8O2N2S2,C8H4S,H10N2SP2,C4H4O5,C5H8S2,C5ON4,C3H5O2N2P,CH8O5S,C2H12S3,CH10O3P2,C2H4ON4S,H9O2N2SP,C8H5P,H11N2P3,C5H9SP,C3H4O4N2,C4N6,CH9O5P,C2H13S2P,C2H5ON4P,H8O4N2S,C8H4O2,H10O2N2P2,CH4N6S,C5H8O2S,C5H10P2,CH8O7,C2H12O2S2,C2H4O3N4,H9O4N2P,CH5N6P,C7H4ON2,C5H9O2P,C4H8ON2S,C2H13O2SP,H8O6N2,CH12ON2S2,CH4O2N6,C…
D-(+)-Ribonic acid-gamma-lactone	149.044	C5H8O5		Yes	No	No
N-Acetyl-D-penicillamine	192.069	C7H13N03S		No	Yes	No			X (132.024)
D-Ribose 5-phosphate	231.026	C5H11O8P		Yes	Yes	No			X (132.0428)
D-Xylulose 5-phosphate	231.026	C5H11O8P		Yes	Yes	Yes (0.094)		x	X (132.044)
Cytidine	244.093	C9H13N3O5		Yes	Yes	Yes (0.493)		x	X (132.04235)
Uridine	245.077	C9H12N2O6		Yes	Yes	Yes (0.42)		x	X (132.0426)
beta-Pseudouridine	245.077	C9H12N2O6		Yes	No	No
Muramic acid	252.108	C9H17NO7		No	Yes	No			X (132.04228)
AICAR	259.104	C9H14N4O5		Yes	Yes	No			X (132.04226)
(±)-Propranolol	260.164	C16H21NO2		No	Yes	No			X (132.0212)
D-Mannitol 1-phosphate	263.053	C6H15O9P		No	Yes	No			X (132.0464)
Adenosine	268.104	C10H13N5O4		Yes	Yes	Yes (0.571)		X	X (132.0422)
Inosine	269.088	C10H12N4O5		Yes	No	Yes (0.415)		X
1-Methyladenosine	282.12	C11H15N5O4		Yes	Yes	Yes (0.401)		X	X (132.0423)
Guanosine	284.099	C10H13N5O5		Yes	Yes	Yes (0.494)		X	X (132.0424)
Xanthosine	285.083	C10H12N4O6		Yes	Yes	Yes (0.374)		X	X (132.0423)
N4-Acetylcytidine	286.103	C11H15N3O6		Yes	Yes	Yes (0.451)		X	X (132.042)
5'-Deoxy-5'-(methylthio)adenosine	298.097	C11H15N5O3S		Yes	No	No
2-Methylguanosine (N2-Methylguanosine)	298.115	C11H15N5O5		Yes	Yes	Yes (0.489)		X	X (132.0423)
7-Methylguanosine	298.115	C11H15N5O5		No	Yes	Yes (0.487)		X	X (132.0422)
Carnosol	331.19	C20H26O4		No	Yes	No			X (132.0209)
Prostaglandin A2	335.222	C20H30O4		No	Yes	No			X (132.0402)
Ampicillin	350.117	C16H19N3		No	Yes	No			X (132.0234)
S-Adenosyl homocysteine	385.129	C14H20N6O5S		Yes	No	No
S-adenosylmethionine	399.144	C15H22N6O5S		Yes	No	No
(-)-Epigallocatechin gallate	459.092	C22H18O11		No	Yes	No			X (132.0206)
Psychosine	462.342	C24H47NO7		No	Yes	No			X (132.0421)
Quercetin-3-beta-D-glucoside	465.103	C21H20O12		No	Yes	No			X (132.0244)
Spectra
									mineMS2 pattern

## Sheet: dihydroxy bile acids, alcohols
Dihydroxy bile acids, alcohols and derivatives (depth of taxonomy = 6) CHEMONTID:0000516								Comments
Compounds containing or derived from a bile acid or alcohol, and which bears exactly two carboxylic acid groups.								mineMS2 finds a very large pattern with 16 mass differences, that is present in 2 molecules out of the 4 in the concept.
								It can be noted that another pattern exists, containing the glycodeoxycholate, the glycochenodeoxycholic acid and
								the Glycoursodeoxycholic acid of the concept, along with 2 other molecules: the Glycocholic acid and the N-Glycolylneuraminic acid
								MS2LDA finds a pattern containing 3 fragments present in 3 molecules out of the 4 in the concept.
								One of the fragment can correspond to the precursor peak of the 3 molecules
								The 4th molecule, the deoxycholic acid, not found by mineMS2 either, has structural specificities: it does not contain a NH group as the 3 others do.
								This might explain why the two software do not find a pattern containing this molecule.
								mineMS2 is specific to a subclass of the concept, whereas MS2LDA better explains the concept as a whole
								Losses/Mass differences																Fragments
Molecule	m/z	Formula	Structure	In ChemOnt concept	In mineMS2 pattern F1 = 0.67, recall = 0.50, precision = 1.0	In MS2LDA pattern F1 = 0.86, recall = 0.75, precision = 1.0		mineMS2	mineMS2	mineMS2	mineMS2	mineMS2	mineMS2	mineMS2	mineMS2	mineMS2	mineMS2	mineMS2	mineMS2	mineMS2	mineMS2	mineMS2	mineMS2	MS2LDA	MS2LDA	MS2LDA
								18.0106	36.0212	75.032	93.0381	106.078	111.049	120.094	124.089	129.06	138.105	199.121	213.137	217.131	231.147	235.142	249.157	414.3025 (0.431)	432.3125 (0.193)	450.3225 (0.061)
								H20	H4O2	C2H5O2N, C2H5NS, C2H6NP, CH5ON3	C2H7O3N, H8ONP,CH7N3S,CH8N3P,CH7O2N3,C6H7N,C3H11NS,H7ON5	C8H10 , C3H10O2N2,C5H14S,H6ON6,C3H11N2P,C3H10N2S,C2H10ON4,CH10N6,C4H10O3,H14O4N2,CH14O5,CH6O2N4,C5H15P,C5H14O2,C2H2O2NCl,C4H11OP,C6H6N2,C7H6O,C4H10OS,C2H2NClS,C4H14ON2	C2H9O4N , C4H5ON3,C2H10O2NP,CH9ON3S,C3H5N5,CH10ON3P,H9N5S,C5H5O2N,C2H9O2NS,C2H11NP2,C5H6NP,C6H9ON,CHN7,CH9O3N3,C3H13ONS,C2H9NS2,H5O4N3,H6O2N3P,H7N3P2,H10N5P,C2H10NSP,C5H9N3,C2H13N3S,C3H13O3N,H9O2N5,C3H14ONP,CH5O5N,CH3ClP2,C2H14N3P,CHO2ClS,C2HON5	C9H12, C4H12O2N2,C2H17O3P,CH16O2N2S,CO2N3Cl,C6H16S,H8N8,C3H12ON4,CH17O2N2P,C4H13N2P,C4H12N2S,CH8ON6,ON5Cl,C2H12N6,C5H12O3,CH16O4N2,C2H16O5,C7H8N2,H16ON4S,H17ON4P,H12O5N2,CH12O6,C2H8O2N4,C5H13OP,C2H16O3S,C3H8O3N2,C6H17P,C6H16O2,C2H4ON3Cl,C3H4O2NCl,C5H12OS,C3H4NClS,H16O3N4,C3H5NClP,H8O2NClS,C5H16ON2,C8H8O,C2O3NCl,CHN3ClP,C6NCl	C8H12O, C3H12O3N2,C2H13N4P,O3N3Cl,C5H16OS,C5H8N4,C3H13ON2P,C2H12N4S,C4H13O2P,C2H12O2N4,C7H12N2,C5H17OP,C4H16N2S,C3H12ON2S,C4H12O4,H8O2N6,C4H12O2S,CH12ON6,C5ONCl,H16O5N2,CH16O6,C6H8ON2,C4H16O2N2,C4H17N2P,C5H16O3,CH4N3ClS,CH5N3ClP,CH4O2N3Cl,CH8O3N4,C2H4ONClS,C2H5ONClP,C2H4O3NCl,C7H8O2,C6H4NCl,C3H8NClS,C3H4N6,H8N6S,H9N6P,H12N8,CHO2NClP,HON3ClP,CH9ON4P,CH8ON4S,CO4NCl,C4N3Cl	C2H11O5N , CH11O2N3S,C9H7N,CH13N3P2,C6H11NS,C3H15NS2,C3H7ON5,CH12O2N3P,H11ON5S,C2H12O3NP,C4H7O2N3,CH11O4N3,C2H7N7,H12ON5P,C6H12NP,H3N9,C6H11O2N,C5H7O3N,C4H8N3P,C2H11O3NS,C2H13ONP2,C3H16NSP,CH3O3ClS,C3H15O2NS,H11O3N5,C5H11ON3,C2H15ON3S,C5H8ONP,C3H17NP2,CH12N3SP,C2H11ONS2,C3H16O2NP,C2H12ONSP,H7O5N3,H8O3N3P,CH11N3S2,CH5OClP2,C5H3ClS,H9ON3P2,C2H16ON3P,H3N2ClS2,H3O2N2ClS,H4N2ClSP,H5N2ClP2,H4O2N2ClP,CH…	C9H14O , C4H14O3N2,C2H19O4P,C3H15N4P,CH18O3N2S,CH2O3N3Cl,C6H18OS,C6H10N4,C4H15ON2P,C3H14N4S,H10ON8,C3H14O2N4,CH10O2N6,C5H14O4,CH19O3N2P,H18O2N4S,H14O6N2,CH14O7,C2H10O3N4,C7H10ON2,C5H15O2P,C4H14ON2S,C2H2O4NCl,C8H14N2,C5H18N2S,H2O2N5Cl,H2N5ClS,H3N5ClP,C2H11ON4P,C3H11O2N2P,C2H14ON6,C5H14O2S,CH3ON3ClP,C2H4NClP2,C3H6ONClS,C2H18O4S,C3H10O4N2,C4H10O5,C2H3O2NClP,C4H11O3P,CH11N6P,C6H2ONCl,C8H10O2,C3H6O3NC…	C10H17O3N ,C5H17O5N3,C9HN4Cl,H14N11P,C6H21N3S2,C6H13ON7,C3H22O6NP,C4H18O2N5P,C2H21O5N3S,C2H23O3N3P2,CH9O9Cl,C3H17ON7S,C2H5O5N4Cl,C9H18N3P,C3HON8Cl,C7H21O3NS,H21ON7S2,H13O2N11,C7H13O2N5,C5H18O3N3P,C3H21O6NS,C6H17O6N,C7H21ONS2,C10H17ONS,C3H9N11,CH21O2N5S2,CH13O3N9,C9H17N3S,C4H17O2N5S,C12H13N3,C4H19N5P2,C3H23O4NP2,C4H17O4N5,C5H13N9,C2H22O5N3P,CH14ON9P,C2H14O2N7P,C8H13O3N3,C6H18O4NP,H13N11S,C10H18ONP…						C24H38N4O2, C26H40NO3	C26H42NO4, C29H40N2O	C10H34N20O, C26H44NO5, C25H38N8
Deoxycholic acid	393.3	C24H40O4		Yes	No	No		x	x						x
glycodeoxycholate	450.321	C26H43NO5		Yes	Yes	Yes (0.552)		x	x	x	x	x	x	x	x	x	x	x	x	x	x	x	x	x	x	x
glycochenodeoxycholic acid	450.321	C26H43NO5		Yes	No	Yes (0.533)		x	x	x	x		x	x		x					x			x	x	x
Glycoursodeoxycholic acid	450.321	C26H43NO5		Yes	Yes	Yes (0.540)		x	x	x	x	x	x	x	x	x	x	x	x	x	x	x	x	x	x	x
Spectra										mineMS2 pattern

## Sheet: serine
Serine and derivatives (depth of taxonomy = 7) CHEMONTID:0004316										Comments
Compounds containing serine or a derivative thereof resulting from reaction of serine at the amino group or the carboxy group,										mineMS2 finds a large pattern containing 15 mass differences,that is present in 2 molecules (one of the concept and one out of the concept)
or from the replacement of any hydrogen of glycine by a heteroatom.										These 2 molecules are the N-Acetyl-DL-serine and the O-Acetyl-L-serine.
										The O-Acetyl-L-serine is not part of the concept, according to ClassyFire, because the acetyl group
										is not attached to the amino group or the carboxy group of the serine, as mentioned in the description of the concept
										However, this molecule is structurally similar to serine and N-Acetyl-DL-serine.
										MS2LDA finds a pattern containing 2 fragments and is present in the 3 molecules (serine, N-Acetyl-DL-serine and O-Acetyl-L-serine)
										One of the fragment could correspond to the serine (m/z 106.0475), and the other to the serine minus a CH2O2 group (loss of 46 in m/z)
										MS2LDA here explains all the molecules derived from the serine, unlike mineMS2
										However, it can be noted that mineMS2 finds a pattern specific to the derivatives of serine.
								Losses/Mass differences															Fragments
Molecule	m/z	Formula	Structure	In ChemOnt concept	In mineMS2 pattern F1 = 0.5, recall = 0.5, precision = 0.5	In MS2LDA pattern F1 = 0.8, recall = 1.0, precision = 0.67		mineMS2	mineMS2	mineMS2	mineMS2	mineMS2	mineMS2	mineMS2	mineMS2	mineMS2	mineMS2	mineMS2	mineMS2	mineMS2	mineMS2	mineMS2	MS2LDA	MS2LDA
								17.0265	18.0106	24	32.0257	36.0212	42.0105	46.0055	46.9895	60.0211	61.0054	64.0161	70.0054	70.9902	78.0318	88.0162	60.0425 (0.293)	106.0475 (0.167)
								H3N	H2O	C2	CH4O	H4O2	C2H2O	CH2O2, H2ON2	H2NP	C2H4O2, CH4ON2	CH4NP, CH3O2N, CH3NS	CH4O3, H5N2P, CH5OP,H4N2S,H4O2N2,C3N2	C3H2O2, H6O2S, C2H2ON2, H7O2P	C2H2NP, C2HNS, C2HO2N	C2H6O3,CH7N2P,C2H7OP,CH6N2S,CH6O2N2,H6ON4,C4H2N2,C5H2O,C2H6OS,C6H6	C3H4O3,C2H5N2P,H8O3S,C3H5OP,C2H4N2S,C2H4O2N2,CH4ON4,C3H4OS,C5N2,O2N4,H8O5,C7H4,H9O3P	C2H6NO, H4N4	C3H8NO3, CH6N4O2
Serine	106.05	C3H7NO3		Yes	No	Yes (0.059)			x		x	x		x									x	x
N-Acetyl-DL-serine	148.06	C5H9NO4		Yes	Yes	Yes (0.437)		x	x	x	x	x	x	x	x	x	x	x	x	x	x	x	x	x
O-Acetyl-L-serine	148.06	C5H9NO4		No	Yes	Yes (0.373)		x	x	x	x	x	x	x	x	x	x	x	x	x	x	x	x	x
Spectra										mineMS2 pattern

## Sheet: purine 2'deoxyribonucleoside mo
Purine 2'-deoxyribonucleoside monophosphates (depth of taxonomy = 6) CHEMONTID:0002141								Comments
Purine nucleotides with monophosphate group linked to the ribose moiety lacking a hydroxyl group at position 2.								mineMS2 finds a pattern containing 2 mass differences and is present in 4 molecules (3 in the concept and one out of the concept)
								The two mass differences have very close m/z values (196.012 and 192.04)
								The 192.012 value especially could correspond to a loss of deoxyribo phosphate.
								The 4th molecule in the pattern is the dADP, which is not the concept because of its two phosphates.
								However, it has structural similarities with the molecules of the concept
								MS2LDA finds a pattern containing a fragment (m/z 332.0775) and a loss (m/z 196.0125) and that is specific to the concept (F1 = 1.0)
								The MS2LDA pattern thus does not include the dADP.
								MS2LDA is here more precise than mineMS2.
								However, the molecule that mineMS2 includes in its pattern and that is out of the concept has structural similarities with the molecules of the concept.
								Losses/ Mass differences		Fragments
Molecule	m/z	Formula	Structure	In ChemOnt concept	In mineMS2 pattern F1 = 0.86, recall = 1.0, precision = 0.75	In MS2LDA pattern F1 = 1.0, recall = 1.0, precision = 1.0		MS2LDA/ mineMS2	mineMS2	MS2LDA
								196.0125 (0.505)	196.048	332.0775 (0.052)
								C5H9O6P ,C3O3N8,C11H4N2S,H9O8N2P,CH5O4N6P,C7H4O5N2,C2HN10P,H4O3N8S,C8H8N2S2,C8ON6,H6ON8P2,C6H5O2N4P,C4H8O5N2S,C12H4O3,C4H10O3N2P2,C5H4ON6S,H8O10N2,C8H4O6,CH4O4N6S,C9H8OS2,CH12O5N2S2,C11H5N2P,CH4O6N6,C3H8O2N4S2,C5H8O6S,C5H10O4P2,C6H4O2N4S,C9H8O3S,C4H8O3N2S2,C12H4OS,CH9O9P,H5O3N8P,C6H4O4N4,C4H9O5N2P,C5H12N2S3,C2H13O6SP,C8H5O4P,C7H4O3N2S,C3H4O8N2,C3H8O4N4S,C3H10O2N4P2,H12O4N4S2,C7H6ON2P2,C8H6O2P2,C5…	CH12O9N2,C2H16O4N2S2,C2H8O5N6,C10H12O2S,C3H12N6S2,C3H4ON10,C10H14P2,H13O6N4P,C6H12O7,CH9O2N8P,C7H16O2S2,C7H8O3N4,H8ON10S,C5H13O4N2P,C3H16O7S,C6H9N6P,C3H18O5P2,C4H12O3N4S,C4H12ON4S2,C4H4O2N8,CH13O7N2P,C2H9O3N6P,H12O6N4S,C5H12O6N2,H9ON10P,C6H16ON2S2,C8H9O2N2P,C6H12O5S,C6H14O3P2,C9H12ON2S,C2H4N12,C3H8O6N4,C4H14ON4P2,H12O8N4,CH16O3N4S2,C8H8O4N2,CH8O2N8S,C7H9ON4P,C5H12O4N2S,C13H8O2,C7H8ON4S,CH10N8P2,C…	H4N20O3, CH10N13O8, C7H14N10O2P2, C8H20N3O7P2
dAMP	332.075	C10H14N5O6P		Yes	Yes	Yes (0.573)		x	x	x
2'-Deoxyinosine 5'-monophosphate	333.06	C10H13N4O7P		Yes	Yes	Yes (0.621)		x	x
dGMP	348.07	C10H14N5O7P		Yes	Yes	Yes (0.512)		x	x
dADP	412.042	C10H15N5O9P2		No	Yes	No		x	x	x
Spectra								mineMS2 pattern
